# Supplementary material for: A genome-wide identification and expression analysis of the class III peroxidase gene family in Mangifera indica under abiotic stresses and the MiPRX27 gene regulates oxidative stress
Source: Plant Signal Behav. 2025 Oct 15;20(1):2568933. doi: 10.1080/15592324.2025.2568933 (PMC12530489; doi:10.1080/15592324.2025.2568933)
Supplement: Supplementary material [file KPSB_A_2568933_SM1486.zip › Table S1.xlsx]

## Sheet: Sheet1
RT-qPCR primer sequences used in this study
Primer name	primer sequence(5' to 3')
qMiPRX1F	GTTGCGCTCGGAGGACCAT
qMiPRX1R	GGTTGGCGATGGGAGGTTATT
qMiPRX2F	ATGACTTCACGTAGCATATTCCT
qMiPRX2R	GACGAGAAAGCTGTTGGTGC
qMiPRX3F	CAACTACAGCTAGCCGGACC
qMiPRX3R	AGAGTGCCACTAAGTCTTGCT
qMiPRX4F	CGCTGCTGTAGCAGTGGAG
qMiPRX4R	CTCCGGTGAAAGTCGCTGTAT
qMiPRX5F	CGGAGAGAAAACAGCATTTCCG
qMiPRX5R	GCAGCAACGGCTAAGATGTC
qMiPRX6F	TTGTTCAGGGATGTGACGGG
qMiPRX6R	GAACCGTCCAGCTAGAACCC
qMiPRX7F	CAAGTGAGAAACGCATGGGG
qMiPRX7R	TCTCTCCGGTGAAAGTTGCC
qMiPRX8F	AGTAGGACGTGTTCACTGCG
qMiPRX8R	ATGGGCGTTTCTCGGTCATT
qMiPRX9F	AAAGGATGCACCCCCTAACG
qMiPRX9R	AACACCGGGACACACACTTT
qMiPRX10F	GAAGAGACTCCAGAGGTGCG
qMiPRX10R	CGATCGTATGACTCCCCGAC
qMiPRX11F	CAACCTGCTTCCTCCAACCT
qMiPRX11R	GCCACTCCAAGGGTATGTCC
qMiPRX12F	TTTTCAAGGCGTTTGCCGAG
qMiPRX12R	TCACAAATTGTCCACGGGCT
qMiPRX13F	TGTCACTGTTCCTGGCACTC
qMiPRX13R	AGCGCAGGAGACCTTGTTTT
qMiPRX14F	TATCAGCTATACATGCACTCTTCT
qMiPRX14R	GGCATGTGGAGTCGTAGAATG
qMiPRX15F	GACTCCACATGTCCTAGTGCT
qMiPRX15R	TACGCTCTCGTGAAATGGCA
qMiPRX16F	GTAGAATGGCGGCTTCTCTC
qMiPRX16R	CCTTACCGAATTCATATTGGGCG
qMiPRX17F	CCAACTCCCCGACTTTCAGG
qMiPRX17R	GAGTAGCAGCAAAGCCAAGA
qMiPRX18F	GGCTTCTTCAATCAGCTTTGCTT
qMiPRX18R	GCGGATTGTAGTGAGGGCAT
qMiPRX19F	CACTACAATCCGCACCGCTA
qMiPRX19R	AGACGAATGAGAGAGGCAGC
qMiPRX20F	TCCGCACTGCTGTTAGAACT
qMiPRX20R	CGTGGCATGTTTCTCACTGG
qMiPRX21F	GCCAACCAGACTGTTCGAGA
qMiPRX21R	TATAAGACCGTCGCGCCTTC
qMiPRX22F	CAACAGTGGATCCGGGAGTG
qMiPRX22R	GTCATCCTGTTTCCATCGCCA
qMiPRX23F	GAACCTCTGCCATCCCAAGT
qMiPRX23R	TAGGTCAGTGGTGTCAAGTCCT
qMiPRX24F	TCAGGTGCTCATACAATTGGC
qMiPRX24R	AAGCATTTCTGGATCCATCGTT
qMiPRX25F	AAGAAGGGATGGCACAACGG
qMiPRX25R	GAGACACAACGAGCTCTTCCA
qMiPRX26F	CACTGTTTTCAGCCACCGTC
qMiPRX26R	TTAGGGCACTGTCCACGAAG
qMiPRX27F	TCGCTATCTAGTTGCAGCCG
qMiPRX27R	TTGGGGCATGTTTCGTCGTA
qMiPRX28F	TTGGCCTCAACGGCAATACT
qMiPRX28R	GCGTCTAGGGTTGGATCTGG
qMiPRX29F	CGCAAACTGCGGGAAATTCA
qMiPRX29R	GCGTAAGCAGGCTTTAGTGC
qMiPRX30F	GCTCCTGCGAACATAAACAGC
qMiPRX30R	GGATGACAGCGTCTCTTGCT
qMiPRX31F	ATGCCCTGGAATTGTGTCGT
qMiPRX31R	GTGGGCATATTGACGCTTGC
qMiPRX32F	TAGACGGCAGCAACAGTGAG
qMiPRX32R	ACCACCCCTTGGCAAATTCT
qMiPRX33F	GAATCCACACCGGCAAACAC
qMiPRX33R	ATGTCGGCACATGACACAGT
qMiPRX34F	GTTCCACACATGCTCCACAAG
qMiPRX34R	CTTGTCTGTGGCCAGTTGGT
qMiPRX35F	AAAGAGCGTCGGATAGGTGC
qMiPRX35R	CAGCAGTCTTCTCCCCTGTG
qMiPRX36F	TGGTTCACCATCTCCACTGC
qMiPRX36R	TCCATGTCGCGTGAGCTATC
qMiPRX37F	ACTGTGTCTTGTGCCGACAT
qMiPRX37R	CTCATCAGCTTCCTTGGCGT
qMiPRX38F	TACTCAGCCAAACTGGCCTT
qMiPRX38R	GCCACTCAAGCTTGCACTTC
qMiPRX39F	TAGGGAGAACTCACTGCCGA
qMiPRX39R	CTTGGATCAGGCTTTCCGGT
qMiPRX40F	TTCCAATGGACCCTGGAAGC
qMiPRX40R	GACTGAGCGAACTCGGTGAA
qMiPRX41F	CTCCAAGACATGGTTGCCCT
qMiPRX41R	GATCCTGTAACCGGGAGCTG
qMiPRX42F	TGTTGCTTTGAGAGGAGGGC
qMiPRX42R	GGGAGGAATTTGGCGAAGGA
qMiPRX43F	GGAGACGGTCAATAGCAGCA
qMiPRX43R	GCAGTGAGCTACTCCGATGG
qMiPRX44F	TTGCTTTGTCCAAGGTTGCG
qMiPRX44R	TGGTTGACAGGTTTGGCACT
qMiPRX45F	CTGTTCCCCATAGCACCCTG
qMiPRX45R	TATGGGCCACCTTGCAGAAG
qMiPRX46F	CCCAGTCTTCTGCGGATTGT
qMiPRX46R	AGCAAAGAGGCTGCCATTCT
qMiPRX47F	GCAGTTCGGCCAGTACGATA
qMiPRX47R	GCAGCCATCCTGGAGTCATT
qMiPRX48F	TCTTGCTGGATGACAACGCT
qMiPRX48R	TAAACAACCGAGTCCCTGGC
qMiPRX49F	GGTCTAAACGCGACGGATCT
qMiPRX49R	ACAATCGACATTGGGCTCGT
qMiPRX50F	CAGTTTGCCCAAGAACAGGC
qMiPRX50R	AAGCCCTCTACCCCATAGCA
qMiPRX51F	GCTTCGCTTGTTCTTCCACG
qMiPRX51R	CAACCACATTGAAGCCACGG
qMiPRX5 2F	ACCATGTTCCACACATTCTGC
qMiPRX52R	GTGTGCCACGGTCATTTCTC
qMiPRX53F	TTCGGGGATGTGATGCTTCC
qMiPRX53R	ATCAACCGCTGCCTTAGCTT
qMiPRX54F	GAGCTGGCCAAGATTAGGGG
qMiPRX54R	AACGTTGGGACACGTTTTGC
qMiPRX55F	GACCTTCGTCACCATCCCAG
qMiPRX55R	GTCGAACCCATCTCCAGCAA
qMiPRX56F	AAGCTGAGAAGGATGCAGGC
qMiPRX56R	AAACCACACCAGGACACCTC
qMiPRX57F	AGAGCACATCCCCAATGCTC
qMiPRX57R	GGATGCATCACAACCCCTGA
qMiPRX58F	CGTTTGCACTTCCACGACTG
qMiPRX58R	TCTTAGAGTCCTGCTCGCCT
qMiPRX59F	GCGCCGCTCTCATTTCTCTA
qMiPRX59R	ATCTGGGACATGACTTGGCG
qMiPRX60F	TGAGCAATTTGCCAAGTCCA
qMiPRX60R	ATCTGTCTGCAGCGCTTTCT
qMiPRX61F	CCCGTTGCACAAGTTTCAGG
qMiPRX61R	TCTGATCACCACCAGACCTT
qMiPRX62F	TGGACTTTGTTAGCCCAACG
qMiPRX62R	TTAAGTGGTAGGCCAGGTGC
qMiPRX63F	CCAGCCACTGTTTCTTGTGC
qMiPRX63R	TTGCAGTTAGGCCATCTCGG
qMiPRX64F	AAGCTTGTTCCTGCATCCCA
qMiPRX64R	GAAGAGACGGAGAGTCGCAG
qMiPRX65F	ATGCTCGGAGAGAAACTGGC
qMiPRX65R	ACCTCCCAATAGGGTCCTCC
qMiPRX66F	CAGGAGCTCACACAATCGGA
qMiPRX66R	CATCCGCATAACTCCCGTCA
qMiPRX67F	CTGAGTTCGCAGAAGAGCGA
qMiPRX67R	CAGCAAAGAAAGCCATGGGG
qMiPRX68F	TTAGCAACATTCAATCTCGCAG
qMiPRX68R	ACGTGGGCATGACTTTTTGC
qMiPRX69F	ACCAAGGGCTAGACGAGAGA
qMiPRX69R	TGTTGGGTCCAAAGGAGCAA
qMiPRX70F	CTATCGGACGCTCTCACTGC
qMiPRX70R	ACTGAGCTGCGTACATGGAG
qMiPRX71F	AAGACTCCGCCCATCTTGTG
qMiPRX71R	CTGAAGCATCGCATCCCTGA
qMiPRX72F	CATGCCCTTTCAATGGCGAC
qMiPRX72R	CGCATCAGACGCAATCACTG
qMiPRX73F	GCAGGTTCCCCATTAGACCC
qMiPRX73R	GGAACTGGCGTACAGGGAAA
qMiPRX74F	ACACAACGGCGGCTTTTAAC
qMiPRX74R	GGCCTCGTTCGTAGATCCTG
qMiPRX75F	CTTCTGCAAGGTGGCCCATA
qMiPRX75R	GGCCGTAGCTTCCTGAAAGT
qMiPRX76F	TCGACCCATCAATGAACCCG
qMiPRX76R	GGGTCTAATGGGGAACCTGC
qMiActinF	GTTTCCCAGTATTGTGGGTAGG
qMiActinR	AGATCTTTTCCATATCATCCCAGTT

## Sheet: Sheet2
CDS amplification primers sequences used in this study
Primer name	primer sequence(5' to 3')
MiPRX27F	ATGCCTTCCTCTCGCTATCTAG
MiPRX27R	TTAGAATGAGCTGATCAAATTA
