# Supplementary material for: A genome-wide identification and expression analysis of the class III peroxidase gene family in Mangifera indica under abiotic stresses and the MiPRX27 gene regulates oxidative stress
Source: Plant Signal Behav. 2025 Oct 15;20(1):2568933. doi: 10.1080/15592324.2025.2568933 (PMC12530489; doi:10.1080/15592324.2025.2568933)
Supplement: Supplementary material [file KPSB_A_2568933_SM1486.zip › Table S2.xlsx]

## Sheet: Sheet1
Physical location and properties of the PRX genes family in mango
Gene name	Gene id	Transcript id	Protein id	Chromosome id	Location Coordinates	Gene length(bp)	Number of Amino Acid	Theoretical pI	Molecular Weight(Da)	Grand Average of Hydropathicity	Subcellular localization
MiPRX1	LOC123192578	XM_044605177.1	XP_044461112.1	Chr1	1340561-1341961	1128	319	8.51	34991.9	-0.176	Cytoplasm
MiPRX2	LOC123192310	XM_044604811.1	XP_044460746.1	Chr1	1348531-1350003	1172	319	9.03	35234.3	-0.187	Cytoplasm
MiPRX3	LOC123193658	XM_044606724.1	XP_044462659.1	Chr1	1351786-1353129	1026	319	8.35	35255.3	-0.195	Cytoplasm
MiPRX4	LOC123216867	XM_044637490.1	XP_044493425.1	Chr1	1359407-1361059	1277	324	8.74	34362.7	-0.102	Cytoplasm
MiPRX5	LOC123229404	XM_044655195.1	XP_044511130.1	Chr1	1364140-1365680	1176	324	9.07	34440.9	-0.113	Cytoplasm
MiPRX6	LOC123229397	XM_044655182.1	XP_044511117.1	Chr1	1370089-1371681	1227	324	8.74	34302.5	-0.127	Cytoplasm
MiPRX7	LOC123229388	XM_044655171.1	XP_044511106.1	Chr1	1375426-1377065	1246	324	8.08	34240.4	-0.095	Cytoplasm
MiPRX8	LOC123210958	XM_044629458.1	XP_044485393.1	Chr1	2824040-2826244	1161	328	5.31	36885.5	-0.362	Cytoplasm
MiPRX9	LOC123209320	XM_044627303.1	XP_044483238.1	Chr1	7136106-7137666	1202	313	9.07	34095.8	-0.18	Cytoplasm
MiPRX10	LOC123214042	XM_044633738.1	XP_044489673.1	Chr1	7603226-7604727	1239	332	9.47	36813.3	-0.255	Cytoplasm
MiPRX11	LOC123213782	XM_044633349.1	XP_044489284.1	Chr1	16434397-16436395	1401	316	5.64	34590.3	-0.156	Cytoplasm
MiPRX12	LOC123216573	XM_044637030.1	XP_044492965.1	Chr1	17186885-17188454	1193	324	4.87	35850	-0.109	Vacuole
MiPRX13	LOC123210304	XM_044628580.1	XP_044484515.1	Chr1	20601925-20603896	1457	332	9.16	36687	-0.201	Cytoplasm
MiPRX14	LOC123206033	XM_044623127.1	XP_044479062.1	Chr2	7430845-7432242	1184	319	8.65	34372	-0.047	Cytoplasm
MiPRX15	LOC123206024	XM_044623115.1	XP_044479050.1	Chr2	7436894-7438304	1229	319	9.35	34350.2	-0.066	Cytoplasm
MiPRX16	LOC123205164	XM_044622059.1	XP_044477994.1	Chr2	7453379-7456738	1198	319	9.1	34485.5	-0.01	Cytoplasm
MiPRX17	LOC123205166	XM_044622074.1	XP_044478009.1	Chr2	7520299-7521751	1269	319	9.19	34318.3	0.001	Cytoplasm
MiPRX18	LOC123209501	XM_044627579.1	XP_044483514.1	Chr2	7542388-7543789	1217	319	9.26	34287.3	0.009	Cytoplasm
MiPRX19	LOC123200207	XM_044615360.1	XP_044471295.1	Chr2	7622807-7624103	1113	319	9.26	34323.3	-0.009	Cytoplasm
MiPRX20	LOC123209512	XM_044627594.1	XP_044483529.1	Chr2	7671690-7673014	1141	319	9.51	34329.4	-0.048	Cytoplasm
MiPRX21	LOC123207412	XM_044624812.1	XP_044480747.1	Chr2	11359298-11360845	1311	364	9.42	39877.1	-0.281	Cytoplasm
MiPRX22	LOC123209747	XM_044627881.1	XP_044483816.1	Chr2	15486000-15487642	1103	327	7.54	35655.4	-0.116	Cytoplasm
MiPRX23	LOC123209542	XM_044627631.1	XP_044483566.1	Chr2	15487978-15489763	1012	317	4.25	33850.5	-0.074	Cytoplasm
MiPRX24	LOC123208596	XM_044626131.1	XP_044482066.1	Chr2	15500949-15503149	1109	327	6.21	35713.4	-0.121	Cytoplasm
MiPRX25	LOC123209793	XM_044627935.1	XP_044483870.1	Chr2	15503693-15505579	1167	317	4.4	33970.8	-0.071	Cytoplasm
MiPRX26	LOC123208597	XM_044626132.1	XP_044482067.1	Chr2	15515286-15517562	1113	333	9.13	37293.8	-0.295	Cytoplasm
MiPRX27	LOC123209791	XM_044627933.1	XP_044483868.1	Chr2	15537017-15539706	1358	346	4.33	36809	0.008	Cytoplasm
MiPRX28	LOC123209792	XM_044627934.1	XP_044483869.1	Chr2	15542487-15544032	1220	346	5.16	37468.4	0.01	Cytoplasm
MiPRX29	LOC123212289	XM_044631380.1	XP_044487315.1	Chr3	2414510-2415762	1253	331	5.77	36322.4	-0.139	Cytoplasm
MiPRX30	LOC123214866	XM_044634872.1	XP_044490807.1	Chr4	18666817-18668287	1296	338	5.03	37559.8	0.001	Cytoplasm
MiPRX31	LOC123217656	XM_044638747.1	XP_044494682.1	Chr5	11787942-11789692	1116	338	5.54	37121.3	0.033	Cytoplasm
MiPRX32	LOC123217588	XM_044638676.1	XP_044494611.1	Chr5	15537058-15539533	2012	330	5.83	36050.7	0.212	Cytoplasm
MiPRX33	LOC123216420	XM_044636831.1	XP_044492766.1	Chr5	17665821-17667089	1170	337	8.96	36331.7	-0.025	Cytoplasm
MiPRX34	LOC123218182	XM_044639460.1	XP_044495395.1	Chr6	1081881-1083855	1460	329	8.34	37249.8	-0.332	Cytoplasm
MiPRX35	LOC123218050	XM_044639249.1	XP_044495184.1	Chr6	4042269-4044934	1256	320	9.57	34294.2	-0.155	Cytoplasm
MiPRX36	LOC123219578	XM_044641584.1	XP_044497519.1	Chr6	6696224-6699007	1815	500	4.9	53555.2	-0.048	Cytoplasm
MiPRX37	LOC123219743	XM_044641726.1	XP_044497661.1	Chr6	17822076-17823382	1095	364	5.12	40631.7	-0.332	Cytoplasm
MiPRX38	LOC123220857	XM_044643446.1	XP_044499381.1	Chr7	1904931-1906154	977	216	9.64	24005.3	-0.512	Cytoplasm
MiPRX39	LOC123221202	XM_044643971.1	XP_044499906.1	Chr7	2362510-2364193	861	258	5.63	28599.1	-0.416	Cytoplasm
MiPRX40	LOC123220530	XM_044642778.1	XP_044498713.1	Chr7	17321487-17323081	1185	322	8.78	35430.7	-0.089	Cytoplasm
MiPRX41	LOC123220169	XM_044642206.1	XP_044498141.1	Chr7	20005672-20007420	1531	336	4.5	36101.7	-0.009	Cytoplasm
MiPRX42	LOC123223873	XM_044647325.1	XP_044503260.1	Chr8	3878814-3880466	1411	333	6.26	37489.9	-0.157	Cytoplasm
MiPRX43	LOC123224408	XM_044648063.1	XP_044503998.1	Chr8	6966700-6968225	1256	324	9.14	35668.2	-0.113	Cytoplasm
MiPRX44	LOC123222918	XM_044645945.1	XP_044501880.1	Chr8	8071280-8072847	1199	316	8.81	33806.1	-0.011	Cytoplasm
MiPRX45	LOC123225298	XM_044649230.1	XP_044505165.1	Chr9	370988-374164	1458	362	6.22	40258.7	-0.235	Cytoplasm
MiPRX46	LOC123226583	XM_044651130.1	XP_044507065.1	Chr9	9873036-9875464	1134	327	8.72	35820.1	-0.056	Cytoplasm
MiPRX47	LOC123228403	XM_044653806.1	XP_044509741.1	Chr10	2805976-2807384	1122	333	5.83	36304.5	0.007	Cytoplasm
MiPRX48	LOC123227058	XM_044651683.1	XP_044507618.1	Chr10	5474239-5475588	1099	326	5.51	35337.8	-0.049	Cytoplasm
MiPRX49	LOC123227347	XM_044652117.1	XP_044508052.1	Chr10	7879776-7881589	1244	336	4.9	35268.2	0.038	Vacuole
MiPRX50	LOC123230089	XM_044656204.1	XP_044512139.1	Chr11	1781728-1783226	1205	345	8.34	37469.9	-0.032	Cytoplasm
MiPRX51	LOC123192273	XM_044604754.1	XP_044460689.1	Chr12	10249665-10251299	1283	311	9.44	33440.6	-0.137	Cytoplasm
MiPRX52	LOC123193664	XM_044606727.1	XP_044462662.1	Chr12	15217922-15219902	1489	328	8.33	37120.7	-0.331	Cytoplasm
MiPRX53	LOC123194338	XM_044607517.1	XP_044463452.1	Chr13	5527837-5530326	1362	326	8.97	36009.1	-0.185	Cytoplasm
MiPRX54	LOC123196052	XM_044609937.1	XP_044465872.1	Chr14	4126757-4128230	1276	326	5.69	35493.5	-0.002	Cytoplasm
MiPRX55	LOC123195865	XM_044609728.1	XP_044465663.1	Chr14	4131064-4132784	1183	326	6.2	35226.1	-0.001	Cytoplasm
MiPRX56	LOC123197035	XM_044611215.1	XP_044467150.1	Chr14	6638168-6639644	984	327	8.96	35702	-0.067	Cytoplasm
MiPRX57	LOC123195912	XM_044609776.1	XP_044465711.1	Chr14	6643492-6645053	1309	327	6.53	35848.8	-0.098	Cytoplasm
MiPRX58	LOC123198011	XM_044612580.1	XP_044468515.1	Chr15	245108-247022	1101	354	8.67	39089.8	-0.11	Cytoplasm
MiPRX59	LOC123198397	XM_044613103.1	XP_044469038.1	Chr15	14566249-14567733	1485	331	8.52	37024.2	-0.207	Cytoplasm
MiPRX60	LOC123198727	XM_044613487.1	XP_044469422.1	Chr16	1162112-1163914	1390	326	9.49	35747.8	-0.278	Cytoplasm
MiPRX61	LOC123199152	XM_044614031.1	XP_044469966.1	Chr16	1206374-1207813	891	295	9.33	31997.3	-0.221	Cytoplasm
MiPRX62	LOC123199508	XM_044614546.1	XP_044470481.1	Chr16	1215922-1217861	1368	298	9.06	32410.8	-0.159	Cytoplasm
MiPRX63	LOC123199034	XM_044613829.1	XP_044469764.1	Chr16	2336404-2338533	1255	326	6.31	35561	-0.207	Cytoplasm
MiPRX64	LOC123198833	XM_044613620.1	XP_044469555.1	Chr16	3448172-3450265	1267	332	5.59	36254.8	-0.162	Cytoplasm
MiPRX65	LOC123198670	XM_044613414.1	XP_044469349.1	Chr16	5614748-5616675	1462	327	5.22	36320.7	-0.081	Vacuole
MiPRX66	LOC123200306	XM_044615450.1	XP_044471385.1	Chr17	559596-561734	1372	332	5.45	35716.6	0.133	Cytoplasm
MiPRX67	LOC123202443	XM_044618392.1	XP_044474327.1	Chr18	3167131-3168634	973	319	6.99	35008	-0.066	Cytoplasm
MiPRX68	LOC123201256	XM_044616672.1	XP_044472607.1	Chr18	3184108-3185598	960	319	7.03	35120.1	-0.087	Cytoplasm
MiPRX69	LOC123202461	XM_044618415.1	XP_044474350.1	Chr18	3215516-3216960	960	319	8.07	35009.1	-0.056	Cytoplasm
MiPRX70	LOC123202454	XM_044618410.1	XP_044474345.1	Chr18	8694954-8696653	1000	327	8.38	35444.2	-0.133	Cytoplasm
MiPRX71	LOC123202551	XM_044618481.1	XP_044474416.1	Chr19	5657513-5659927	1298	370	5.73	40646.2	-0.173	Vacuole
MiPRX72	LOC123203600	XM_044620037.1	XP_044475972.1	Chr19	7029458-7031219	1076	323	5.2	34745.6	0.051	Cytoplasm
MiPRX73	LOC123203066	XM_044619236.1	XP_044475171.1	Chr19	12792676-12794977	1315	318	8.39	34354.4	-0.007	Cytoplasm
MiPRX74	LOC123204277	XM_044620882.1	XP_044476817.1	Chr20	2457198-2458553	1356	332	5.8	36542.9	-0.039	Cytoplasm
MiPRX75	LOC123206675	XM_044623875.1	XP_044479810.1	NW_025401137.1	194047-197190	1444	362	6.07	40143.5	-0.235	Cytoplasm
MiPRX76	LOC123207067	XM_044624321.1	XP_044480256.1	NW_025401149.1	120177-122477	1312	318	8.39	34336.3	0.001	Cytoplasm
