# Supplementary material for: A genome-wide identification and expression analysis of the class III peroxidase gene family in Mangifera indica under abiotic stresses and the MiPRX27 gene regulates oxidative stress
Source: Plant Signal Behav. 2025 Oct 15;20(1):2568933. doi: 10.1080/15592324.2025.2568933 (PMC12530489; doi:10.1080/15592324.2025.2568933)
Supplement: Supplementary material [file KPSB_A_2568933_SM1486.zip › Table S3.xlsx]

## Sheet: Sheet1
Major MEME motif sequences in mango PRX proteins
Motif	Conserved amino acid sequences
1	AVSKEPRMAASLLRLHFHDCFVQGCDASILLDDTSTITSEK
2	CPGVVSCADILALAARDSVVLSGGPSWEV
3	LSGAHTIGFAHCSSFRNRJYN
4	FDNAYYKNLJKKKGLLQSDQVLFTGGSTD
5	PNFYDKTCPNAESIVRSAVRK
6	MIKMGNISVLTGSQGZIRKNC
7	NNLPSPTFNLSQLISKFSNKGLDVRDLVA
8	NNNSLRGFEVIDNIKSAVEKI
9	DPTJBPSYAATLRKKCPRSGG
10	PLGRRDSRTASLSLA
