# Supplementary material for: A genome-wide identification and expression analysis of the class III peroxidase gene family in Mangifera indica under abiotic stresses and the MiPRX27 gene regulates oxidative stress
Source: Plant Signal Behav. 2025 Oct 15;20(1):2568933. doi: 10.1080/15592324.2025.2568933 (PMC12530489; doi:10.1080/15592324.2025.2568933)
Supplement: Supplementary material [file KPSB_A_2568933_SM1486.zip › Table S4.xlsx]

## Sheet: Sheet1
Duplication type and Ka/Ks values of PRX family gene pairs
Gene name	Gene name	Duplication Type	Ka	Ks	Ka/Ks	Selection pressure	EffectiveLen	AverageS-sites	AverageN-sites	cN	cS	pN	pS	Note
MiPRX4	MiPRX35	segmental	0.291442	NaN	NaN	NaN	951	228.75	722.25	174.417	173.583	0.241491	0.758834	High Sequence Divergence Value (pS>=0.75)
MiPRX4	MiPRX48	segmental	0.31493	NaN	NaN	NaN	951	227.417	723.583	186.083	170.917	0.257169	0.751557	High Sequence Divergence Value (pS>=0.75)
MiPRX10	MiPRX50	segmental	0.296062	NaN	NaN	NaN	990	232	758	185.417	174.583	0.244613	0.752514	High Sequence Divergence Value (pS>=0.75)
MiPRX4	MiPRX51	segmental	0.307185	2.33345	0.131644	Purifying selection	912	222	690	173.917	159.083	0.252053	0.716592
MiPRX10	MiPRX60	segmental	0.0593345	0.501416	0.118334	Purifying selection	978	224.25	753.75	43	82	0.0570481	0.365663
MiPRX12	MiPRX65	segmental	0.0622808	0.446431	0.139508	Purifying selection	969	224.417	744.583	44.5	75.5	0.059765	0.336428
MiPRX13	MiPRX64	segmental	0.110486	0.396609	0.278576	Purifying selection	993	233.75	759.25	78	72	0.102733	0.308021
MiPRX1	MiPRX67	segmental	0.0992183	0.419438	0.236551	Purifying selection	957	228	729	67.75	73.25	0.0929355	0.321272
MiPRX9	MiPRX73	segmental	0.236278	2.81918	0.0838107	Purifying selection	915	218.083	696.917	141.25	159.75	0.202678	0.732518
MiPRX22	MiPRX46	segmental	0.118547	0.372057	0.318625	Purifying selection	981	225.583	755.417	82.8333	66.1667	0.109653	0.293314
MiPRX22	MiPRX49	segmental	0.414263	3.4617	0.11967	Purifying selection	975	230.167	744.833	237.083	170.917	0.318304	0.742578
MiPRX29	MiPRX59	segmental	0.403654	2.42479	0.16647	Purifying selection	966	228.917	737.083	230.083	164.917	0.312154	0.720422
MiPRX29	MiPRX74	segmental	0.128669	0.677209	0.189999	Purifying selection	993	236.75	756.25	89.4167	105.583	0.118237	0.44597
MiPRX30	MiPRX31	segmental	0.0752233	0.345009	0.218033	Purifying selection	1014	236.25	777.75	55.6667	65.3333	0.071574	0.276543
MiPRX35	MiPRX48	segmental	0.318098	3.2538	0.0977621	Purifying selection	951	225.5	725.5	188.083	166.917	0.259246	0.740207
MiPRX35	MiPRX51	segmental	0.207224	1.81437	0.114212	Purifying selection	924	224.417	699.583	126.667	153.333	0.18106	0.683253
MiPRX34	MiPRX52	segmental	0.0207163	0.211247	0.098067	Purifying selection	984	225.417	758.583	15.5	41.5	0.0204328	0.184104
MiPRX35	MiPRX69	segmental	0.364367	2.79036	0.130581	Purifying selection	942	225.917	716.083	206.667	165.333	0.288607	0.731833
MiPRX43	MiPRX52	segmental	0.706101	2.21395	0.318933	Purifying selection	954	223.333	730.667	334.25	158.75	0.457459	0.710821
MiPRX43	MiPRX56	segmental	0.177427	0.867004	0.204644	Purifying selection	969	230.083	738.917	116.75	118.25	0.158002	0.513944
MiPRX46	MiPRX49	segmental	0.427999	2.46592	0.173566	Purifying selection	975	229.917	745.083	243	166	0.326138	0.722001
MiPRX48	MiPRX51	segmental	0.335617	NaN	NaN	NaN	918	220.417	697.583	188.75	175.25	0.270577	0.795085
MiPRX47	MiPRX63	segmental	0.265557	1.55721	0.170533	Purifying selection	963	228.167	734.833	164.333	149.667	0.223633	0.655953
MiPRX50	MiPRX60	segmental	0.280094	2.69892	0.10378	Purifying selection	951	223.333	727.667	170.083	162.917	0.233738	0.729478
MiPRX52	MiPRX56	segmental	0.678327	3.45946	0.196079	Purifying selection	942	221.083	720.917	321.833	164.167	0.446422	0.742556
MiPRX1	MiPRX2	tandem	0.0251274	0.176781	0.142138	Purifying selection	957	228.583	728.417	18	36	0.0247111	0.157492
MiPRX2	MiPRX3	tandem	0.0315762	0.254538	0.124053	Purifying selection	957	229.333	727.667	22.5	49.5	0.0309208	0.215843
MiPRX3	MiPRX4	tandem	0.35785	NaN	NaN	NaN	939	225.083	713.917	203.167	181.833	0.28458	0.807849	High Sequence Divergence Value (pS>=0.75)
MiPRX54	MiPRX55	tandem	0.0478001	0.17572	0.272025	Purifying selection	978	233	745	34.5	36.5	0.0463087	0.156652
MiPRX56	MiPRX57	tandem	0.41559	NaN	NaN	NaN	966	230	736	234.833	173.167	0.319067	0.752899	High Sequence Divergence Value (pS>=0.75)
MiPRX61	MiPRX62	tandem	0.0148669	0.0454184	0.327333	Purifying selection	876	208	668	9.83333	9.16667	0.0147206	0.0440705
MiPRX67	MiPRX68	tandem	0.025142	0.0781718	0.321625	Purifying selection	957	229	728	18	17	0.0247253	0.0742358
MiPRX68	MiPRX69	tandem	0.0387957	0.140889	0.275363	Purifying selection	957	229.667	727.333	27.5	29.5	0.0378093	0.128447
MiPRX15	MiPRX16	tandem	0.0632559	0.174133	0.363262	Purifying selection	957	231.667	725.333	44	36	0.0606618	0.155396
MiPRX17	MiPRX18	tandem	0.00831129	0.0264248	0.314527	Purifying selection	957	231.083	725.917	6	6	0.00826541	0.0259647
MiPRX14	MiPRX15	tandem	0.0353297	0.19535	0.180853	Purifying selection	957	232.583	724.417	25	40	0.0345105	0.171981
MiPRX23	MiPRX24	tandem	0.472398	3.86265	0.122299	Purifying selection	921	215.583	705.417	247.25	160.75	0.350502	0.745651
MiPRX24	MiPRX25	tandem	0.448829	3.20866	0.139881	Purifying selection	921	216.333	704.667	238	160	0.337748	0.739599
MiPRX25	MiPRX26	tandem	0.317799	1.59102	0.199746	Purifying selection	945	219.917	725.083	187.833	145.167	0.259051	0.660099
MiPRX27	MiPRX28	tandem	0.159588	0.7286	0.219034	Purifying selection	1032	247.083	784.917	112.833	115.167	0.143752	0.466105
MiPRX4	MiPRX5	tandem	0.0215595	0.087207	0.247222	Purifying selection	972	234.833	737.167	15.6667	19.3333	0.0212525	0.0823279
MiPRX6	MiPRX7	tandem	0.0240653	0.118254	0.203505	Purifying selection	972	233.083	738.917	17.5	25.5	0.0236833	0.109403
MiPRX5	MiPRX6	tandem	0.0164296	0.0578278	0.284113	Purifying selection	972	233.583	738.417	12	13	0.016251	0.0556547
