# Supplementary material for: A genome-wide identification and expression analysis of the class III peroxidase gene family in Mangifera indica under abiotic stresses and the MiPRX27 gene regulates oxidative stress
Source: Plant Signal Behav. 2025 Oct 15;20(1):2568933. doi: 10.1080/15592324.2025.2568933 (PMC12530489; doi:10.1080/15592324.2025.2568933)
Supplement: Supplementary material [file KPSB_A_2568933_SM1486.zip › Table S5.xlsx]

## Sheet: Sheet 1
Collinearity analysis of PRX genes between M.indica and A.thaliana.
Chr ID	gene id		Chr ID	gene id
NC_058137.1	XM_044637030.1	==	2	transcript:AT2G22420.1
NC_058137.1	XM_044629458.1	==	2	transcript:AT2G37130.1
NC_058137.1	XM_044628580.1	==	3	transcript:AT3G49960.1
NC_058137.1	XM_044633738.1	==	4	transcript:AT4G36430.1
NC_058137.1	XM_044631207.1	==	4	transcript:AT4G35970.1
NC_058137.1	XM_044628580.1	==	4	transcript:AT4G37520.1
NC_058137.1	XM_044628580.1	==	5	transcript:AT5G67400.1
NC_058138.1	XM_044627653.1	==	1	transcript:AT1G07890.1
NC_058138.1	XM_044624812.1	==	3	transcript:AT3G03670.1
NC_058138.1	XM_044627653.1	==	3	transcript:AT3G09640.1
NC_058138.1	XM_044624812.1	==	5	transcript:AT5G17820.2
NC_058138.1	XM_044627881.1	==	5	transcript:AT5G19880.1
NC_058139.1	XM_044631380.1	==	1	transcript:AT1G24110.1
NC_058139.1	XM_044631380.1	==	5	transcript:AT5G40150.1
NC_058140.1	XM_044634872.1	==	1	transcript:AT1G68850.1
NC_058140.1	XM_044634751.1	==	4	transcript:AT4G35000.1
NC_058140.1	XM_044634751.1	==	4	transcript:AT4G35970.1
NC_058140.1	XM_044632895.1	==	5	transcript:AT5G64100.1
NC_058141.1	XM_044638747.1	==	1	transcript:AT1G68850.1
NC_058142.1	XM_044641726.1	==	1	transcript:AT1G30870.1
NC_058142.1	XM_044639460.1	==	4	transcript:AT4G21960.1
NC_058142.1	XM_044639249.1	==	5	transcript:AT5G58390.1
NC_058143.1	XM_044643971.1	==	2	transcript:AT2G43480.1
NC_058143.1	XM_044642206.1	==	4	transcript:AT4G16270.1
NC_058144.1	XM_044648063.1	==	1	transcript:AT1G05240.1
NC_058144.1	XM_044648063.1	==	3	transcript:AT3G21770.1
NC_058145.1	XM_044648806.1	==	1	transcript:AT1G07890.1
NC_058145.1	XM_044648806.1	==	3	transcript:AT3G09640.1
NC_058146.1	XM_044653806.1	==	1	transcript:AT1G49570.1
NC_058146.1	XM_044653422.1	==	4	transcript:AT4G35970.1
NC_058146.1	XM_044653422.1	==	4	transcript:AT4G35000.1
NC_058146.1	XM_044652117.1	==	5	transcript:AT5G06720.1
NC_058147.1	XM_044654884.1	==	1	transcript:AT1G77490.1
NC_058147.1	XM_044656204.1	==	2	transcript:AT2G18140.1
NC_058147.1	XM_044656204.1	==	4	transcript:AT4G36430.1
NC_058147.1	XM_044654884.1	==	4	transcript:AT4G08390.1
NC_058147.1	XM_044655610.1	==	4	transcript:AT4G09010.3
NC_058147.1	XM_044656204.1	==	5	transcript:AT5G66390.1
NC_058148.1	XM_044606727.1	==	4	transcript:AT4G21960.1
NC_058148.1	XM_044604754.1	==	5	transcript:AT5G05340.1
NC_058149.1	XM_044607534.1	==	4	transcript:AT4G32320.1
NC_058149.1	XM_044607517.1	==	4	transcript:AT4G30170.1
NC_058150.1	XM_044611215.1	==	1	transcript:AT1G05240.1
NC_058150.1	XM_044611215.1	==	3	transcript:AT3G21770.1
NC_058150.1	XM_044609937.1	==	5	transcript:AT5G14130.2
NC_058152.1	XM_044613829.1	==	1	transcript:AT1G49570.1
NC_058152.1	XM_044613487.1	==	2	transcript:AT2G18140.1
NC_058152.1	XM_044613414.1	==	2	transcript:AT2G22420.1
NC_058152.1	XM_044613620.1	==	3	transcript:AT3G49960.1
NC_058152.1	XM_044613487.1	==	3	transcript:AT3G50990.1
NC_058152.1	XM_044613620.1	==	4	transcript:AT4G37520.1
NC_058152.1	XM_044613487.1	==	4	transcript:AT4G36430.1
NC_058152.1	XM_044613322.1	==	4	transcript:AT4G35970.1
NC_058152.1	XM_044613620.1	==	5	transcript:AT5G67400.1
NC_058152.1	XM_044613487.1	==	5	transcript:AT5G66390.1
NC_058153.1	XM_044615450.1	==	2	transcript:AT2G24800.1
NC_058153.1	XM_044615450.1	==	4	transcript:AT4G31760.1
NC_058154.1	XM_044616778.1	==	1	transcript:AT1G07890.1
NC_058154.1	XM_044616778.1	==	3	transcript:AT3G09640.1
NC_058155.1	XM_044619508.1	==	1	transcript:AT1G77490.1
NC_058155.1	XM_044620037.1	==	1	transcript:AT1G77100.1
NC_058155.1	XM_044618481.1	==	1	transcript:AT1G71695.1
NC_058156.1	XM_044620882.1	==	5	transcript:AT5G40150.1

## Sheet: Sheet 2
Collinearity analysis of PRX genes between M.indica and O.sativa.
Chr ID	gene id		Chr ID	gene id
NC_058137.1	XM_044637490.1	==	11	transcript:Os11t0112400-01
NC_058137.1	XM_044605177.1	==	12	transcript:Os12t0111800-00
NC_058137.1	XM_044606724.1	==	7	transcript:Os07t0677500-00
NC_058137.1	XM_044637030.1	==	9	transcript:Os09t0471100-01
NC_058139.1	XM_044631380.1	==	2	transcript:Os02t0741200-01
NC_058139.1	XM_044631380.1	==	4	transcript:Os04t0465100-01
NC_058139.1	XM_044631380.1	==	6	transcript:Os06t0237600-00
NC_058141.1	XM_044636831.1	==	5	transcript:Os05t0135200-01
NC_058142.1	XM_044639249.1	==	11	transcript:Os11t0112200-01
NC_058142.1	XM_044639249.1	==	12	transcript:Os12t0111800-00
NC_058142.1	XM_044639249.1	==	7	transcript:Os07t0676900-01
NC_058144.1	XM_044645945.1	==	1	transcript:Os01t0205900-01
NC_058144.1	XM_044645945.1	==	2	transcript:Os02t0240100-01
NC_058144.1	XM_044645945.1	==	6	transcript:Os06t0546500-01
NC_058144.1	XM_044648063.1	==	7	transcript:Os07t0531400-01
NC_058146.1	XM_044651683.1	==	11	transcript:Os11t0112200-01
NC_058146.1	XM_044651683.1	==	12	transcript:Os12t0111800-00
NC_058148.1	XM_044604754.1	==	11	transcript:Os11t0112200-01
NC_058148.1	XM_044604754.1	==	12	transcript:Os12t0111800-00
NC_058149.1	XM_044607517.1	==	4	transcript:Os04t0656800-01
NC_058150.1	XM_044611215.1	==	5	transcript:Os05t0499300-01
NC_058150.1	XM_044611215.1	==	6	transcript:Os06t0681600-01
NC_058150.1	XM_044611215.1	==	7	transcript:Os07t0531400-01
NC_058150.1	XM_044609937.1	==	9	transcript:Os09t0507500-01
NC_058152.1	XM_044613620.1	==	3	transcript:Os03t0762300-01
NC_058152.1	XM_044613414.1	==	9	transcript:Os09t0471100-01
NC_058153.1	XM_044615450.1	==	4	transcript:Os04t0498700-02
NC_058154.1	XM_044618392.1	==	11	transcript:Os11t0112200-01
NC_058154.1	XM_044618392.1	==	12	transcript:Os12t0111800-00
NC_058154.1	XM_044618392.1	==	7	transcript:Os07t0676900-01
NC_058156.1	XM_044620882.1	==	2	transcript:Os02t0741200-01
NC_058156.1	XM_044620882.1	==	6	transcript:Os06t0237600-00
