# Supplementary material for: A genome-wide identification and expression analysis of the class III peroxidase gene family in Mangifera indica under abiotic stresses and the MiPRX27 gene regulates oxidative stress
Source: Plant Signal Behav. 2025 Oct 15;20(1):2568933. doi: 10.1080/15592324.2025.2568933 (PMC12530489; doi:10.1080/15592324.2025.2568933)
Supplement: Supplementary material [file KPSB_A_2568933_SM1486.zip › Table S6.xlsx]

## Sheet: H2O2 treatment
Expression patterns of MiPRX genes under the H2O2 treatment
gene ID	0H	6H	12H	24H	48H	72H
PRX37	1	0.843532	0.598427	1.68997	1.36744	2.10454
PRX58	1	1.42626	67.2464	2.11901	0.675748	0.802205
PRX8	1	0.284688	0.331708	0.760313	1.01277	0.150006
PRX34	1	1.92998	1.9871	3.48216	3.20679	4.31286
PRX52	1	1.90726	2.97672	3.62154	4.98858	3.60238
PRX36	1	1.46628	1.31186	1.71351	8.90471	6.7301
PRX45	1	0.743054	0.48813	14.5689	23.937	23.2754
PRX75	1	2.10823	7.78508	21.5896	15.4724	30.0975
PRX39	1	2.49846	1.66393	3.82302	3.41267	4.13485
PRX32	1	4.6221	15.0777	56.1796	26.981	140.498
PRX21	1	0.733086	0.54933	0.871895	1.20877	2.38133
PRX72	1	2.63629	2.31604	12.9526	84.1813	240.75
PRX33	1	1.63939	0.694374	2.39062	3.10149	2.83691
PRX70	1	1.05332	1.83294	2.45805	0.958795	1.82732
PRX40	1	0.863132	0.89089	4.13737	9.92389	11.9819
PRX57	1	2.46073	2.28832	2.34773	2.65582	1.6699
PRX43	1	43.6285	23.5604	3.25169	3.46122	2.68169
PRX56	1	1.64262	2.55056	3.41939	3.65355	6.64808
PRX11	1	1.07026	1.11966	1.20447	0.941199	0.550775
PRX9	1	0.420232	0.203109	0.159792	0.0329736	0.0149492
PRX76	1	0.403264	0.168314	0.366618	0.120013	0.0327616
PRX73	1	0.484316	0.269331	0.392719	0.0934486	0.0368247
PRX66	1	0.383143	2.82609	22.2295	17.7847	21.2358
PRX59	1	0.944114	0.602262	0.401065	0.43135	0.249119
PRX29	1	0.424534	0.0841766	0.314911	0.638667	0.901248
PRX74	1	2.00789	3.14693	0.930831	0.586999	0.387935
PRX54	1	0.51187	0.559541	0.145184	0.230224	0.222164
PRX55	1	0.810827	0.639959	1.74913	1.63006	1.40468
PRX53	1	0.791523	0.548441	2.86787	3.04332	2.96802
PRX13	1	1.59797	1.23595	1.81403	4.25067	2.35935
PRX64	1	1.35487	1.91586	1.09209	2.44293	1.33508
PRX71	1	4.21554	5.73079	1.83298	7.54706	3.2557
PRX12	1	1.2495	1.227	2.23558	1.01986	2.88588
PRX65	1	3.80678	1.00281	4.54603	3.41291	3.36666
PRX42	1	0.816854	0.91077	3.83456	1.76841	2.55268
PRX50	1	0.595714	2.15984	1.37213	1.50148	1.21929
PRX10	1	7.05725	2.00429	4.53657	6.72491	5.2895
PRX62	1	1.46752	2.21343	2.59132	3.4103	2.11553
PRX61	1	1.90169	4.17057	31.2821	29.5481	11.3249
PRX38	1	0.761246	0.698231	2.96781	3.06392	4.07561
PRX60	1	1.83106	3.75139	33.6792	38.7012	11.7953
PRX41	1	3.88477	1.57226	1.9809	1.12129	1.09144
PRX31	1	0.200985	1.48661	2.56552	3.47702	2.66466
PRX30	1	3.11083	1.3475	3.93626	7.30913	3.15975
PRX47	1	0.432197	0.910379	1.35908	1.52585	1.07383
PRX63	1	2.05543	1.39547	6.48369	3.97813	0.579602
PRX46	1	2.09489	0.451181	0.724946	1.40425	1.70288
PRX22	1	1.22642	1.10871	2.82978	4.16761	3.33978
PRX24	1	0.99545	0.0324867	0.318568	0.353467	0.275104
PRX28	1	1.16588	0.791089	1.32662	1.72322	1.46752
PRX27	1	19.4423	99.9002	265.184	214.194	796.826
PRX26	1	1.04146	0.696202	1.58405	1.52191	1.25491
PRX49	1	1.56306	1.04313	4.34688	3.87793	1.81175
PRX25	1	0.0553489	0.109441	0.0242334	17.5384	0.10055
PRX23	1	1.82193	1.77785	1.67643	2.40586	0.96347
PRX44	1	12.2925	5.43224	2.34092	7.88743	4.99963
PRX14	1	4.88859	0.957891	1.28118	1.89786	0.323001
PRX15	1	0.511202	1.87148	1.07599	2.90661	2.91423
PRX16	1	0.596503	1.52705	2.9956	4.72997	4.01853
PRX20	1	2.87157	3.17592	8.01687	22.1865	56.1708
PRX19	1	4.14818	2.81277	8.97252	28.0532	80.8831
PRX18	1	8.70067	3.71116	10.9223	26.2532	79.8561
PRX17	1	33.0855	31.676	42.1325	182.999	355.228
PRX69	1	10.5626	10.3135	0.748277	4.96721	2.54605
PRX67	1	1.72119	1.28882	1.47281	0.177914	4.97215
PRX68	1	1.55556	60.0904	2.3111	1.08931	0.874926
PRX3	1	3.50291	2.43664	1.86502	0.824397	0.208448
PRX1	1	3.34911	6.23279	3.84085	1.36925	0.438194
PRX2	1	1.1918	1.8246	2.50978	1.22777	2.57686
PRX48	1	1.30176	1.27278	1.53603	1.85171	1.21189
PRX35	1	2.81184	2.61643	1.78233	2.9534	2.29031
PRX51	1	4.97992	1.54797	1.20479	2.48632	1.83634
PRX7	1	1.15574	0.786953	2.22177	1.96258	3.47122
PRX4	1	0.713145	9.09898	0.0955486	0.0479705	2.31002
PRX5	1	2.21156	1.34435	0.382524	0.513601	1.86991
PRX6	1	2.53156	4.03466	6.46795	4.90687	2.13898
