# Supplementary material for: A genome-wide identification and expression analysis of the class III peroxidase gene family in Mangifera indica under abiotic stresses and the MiPRX27 gene regulates oxidative stress
Source: Plant Signal Behav. 2025 Oct 15;20(1):2568933. doi: 10.1080/15592324.2025.2568933 (PMC12530489; doi:10.1080/15592324.2025.2568933)
Supplement: Supplementary material [file KPSB_A_2568933_SM1486.zip › Table S7.xlsx]

## Sheet: PEG treatment
Expression patterns of MiPRX genes under the PEG treatment
gene ID	0H	6H	12H	24H	48H	72H
PRX37	1	2.12603	0.73339	1.51404	0.939786	1.38498
PRX58	1	9.08843	0.031747	0.116344	0.0232398	0.437047
PRX8	1	0.391704	0.997164	0.499386	1.15477	1.13541
PRX34	1	1.70681	1.48092	0.763414	0.184106	0.659541
PRX52	1	0.89294	1.31255	0.470519	0.14756	0.39894
PRX36	1	75.8807	0.411552	0.919714	9.76913	12.1326
PRX45	1	2.39157	0.0826968	3.3673	0.663558	0.830388
PRX75	1	1.9262	3.02661	2.96873	5.13753	5.62984
PRX39	1	2.31491	1.51061	2.29152	1.14558	1.6603
PRX32	1	8.62175	4.29347	11.898	1.29707	5.08325
PRX21	1	4.1796	0.180146	5.82695	1.87335	7.6948
PRX72	1	0.929949	2.07616	0.0802815	1.16882	9.39298
PRX33	1	2.92682	0.216854	0.303187	0.159429	0.717753
PRX70	1	7.34409	0.0725339	0.132162	0.00492571	0.644899
PRX40	1	1.18234	1.39733	2.55269	3.7286	4.62429
PRX57	1	1.40981	1.28716	0.997044	0.14823	0.454845
PRX43	1	27.2143	1.20734	2.87112	0.493245	1.45091
PRX56	1	4.75634	1.04413	1.36245	1.39543	1.95137
PRX11	1	0.617954	0.376755	0.289598	0.340958	0.244869
PRX9	1	0.291367	0.132619	0.411909	0.0103089	0.0236326
PRX76	1	1.52041	0.0548574	0.194544	0.00367761	0.151601
PRX73	1	0.3315	0.128018	0.508764	0.0120588	0.0176562
PRX66	1	1.03612	5.64398	0.508865	0.79476	1.3446
PRX59	1	0.693414	0.873924	0.482368	0.933548	2.01275
PRX29	1	0.464819	0.28389	0.159517	0.846066	0.506055
PRX74	1	0.253469	0.324403	0.819237	1.13442	1.28147
PRX54	1	0.351338	0.514064	0.483897	1.1896	3.13644
PRX55	1	0.233252	0.263016	0.51277	0.270182	0.325573
PRX53	1	1.58312	0.839781	0.60646	1.13074	3.05763
PRX13	1	0.666691	0.20841	0.808342	0.52598	0.886282
PRX64	1	0.522962	0.10488	0.575007	0.27326	0.756649
PRX71	1	0.858315	1.86064	0.847597	1.60818	1.55727
PRX12	1	7.17871	0.231557	0.691586	0.287919	0.687834
PRX65	1	1.4493	1.23209	6.79357	2.07289	8.20927
PRX42	1	0.879842	0.6969	2.40711	1.09721	1.24962
PRX50	1	13.7723	0.132327	0.293231	0.0238828	0.549438
PRX10	1	0.635021	1.87836	2.42146	6.78162	6.72921
PRX62	1	4.14489	0.417385	0.629251	0.626746	1.65248
PRX61	1	0.319853	0.916141	0.154483	1.4768	2.26708
PRX38	1	1.00644	0.577357	1.16697	0.778801	2.00843
PRX60	1	0.247197	0.34044	0.0944557	0.502653	0.380107
PRX41	1	8.82196	0.415294	1.00365	3.26379	3.05009
PRX31	1	5.5144	0.0189066	0.117911	0.00851054	0.784744
PRX30	1	10.0505	0.123642	0.592651	0.349152	1.58936
PRX47	1	0.432197	0.910379	1.70314	1.48821	1.07383
PRX63	1	2.80442	0.888815	5.72273	5.97048	5.64681
PRX46	1	12.6357	0.0792006	0.15876	0.058459	0.288635
PRX22	1	10.849	0.101698	0.130381	0.0033792	0.863771
PRX24	1	3.19608	0.340661	1.63152	5.96801	5.86725
PRX28	1	1.8192	0.470893	0.936112	0.878339	2.83381
PRX27	1	3.81498	10.5305	128.26	2950	7135.84
PRX26	1	1.40161	0.789051	1.07469	0.993653	0.765351
PRX49	1	0.721881	1.3255	0.716152	0.15505	0.522077
PRX25	1	4.72285	3.58854	5.58945	500.953	557.454
PRX23	1	8.67441	0.15872	0.193944	0.0238097	0.73245
PRX44	1	0.277016	0.330985	6.40642	1.72416	0.980101
PRX14	1	7.15898	0.341508	0.738898	1.03407	1.23065
PRX15	1	1.99955	0.500464	0.788309	0.423359	1.364
PRX16	1	2.32313	0.161679	0.403319	0.0887339	0.778994
PRX20	1	0.35945	1.56629	7.127	4.42159	9.64185
PRX19	1	0.545095	0.832295	8.14101	2.69061	9.3018
PRX18	1	0.632696	0.75437	6.70176	3.00613	8.64752
PRX17	1	0.487318	0.758242	0.976568	0.194552	0.803708
PRX69	1	7.59463	1.86239	0.12855	0.363396	0.172542
PRX67	1	2.41335	0.150663	0.44342	0.135792	0.360059
PRX68	1	1.3689	0.146485	0.1468	0.10596	0.248607
PRX3	1	2.87386	2.80325	1.99197	0.438826	1.01421
PRX1	1	11.7575	1.09508	1.05394	0.27435	0.49773
PRX2	1	1.30257	0.539941	0.190872	0.111486	0.36217
PRX48	1	2.73643	0.50586	0.430043	0.450747	0.291102
PRX35	1	1.9014	0.871831	2.27253	2.3454	7.18694
PRX51	1	0.567524	0.443336	2.19073	1.0752	2.17784
PRX7	1	3.32868	0.499965	0.859039	0.723404	1.67365
PRX4	1	5.04246	0.329475	1.88824	0.0623163	0.650209
PRX5	1	1.34576	0.780569	2.49471	0.407912	0.343274
PRX6	1	3.11528	0.0765981	0.122919	0.00179717	0.707564
