# Supplementary material for: A genome-wide identification and expression analysis of the class III peroxidase gene family in Mangifera indica under abiotic stresses and the MiPRX27 gene regulates oxidative stress
Source: Plant Signal Behav. 2025 Oct 15;20(1):2568933. doi: 10.1080/15592324.2025.2568933 (PMC12530489; doi:10.1080/15592324.2025.2568933)
Supplement: Supplementary material [file KPSB_A_2568933_SM1486.zip › Table S8.xlsx]

## Sheet: NaCl treatment
Expression patterns of MiPRX genes under the NaCl treatment
gene ID	0H	6H	12H	24H	48H	72H
PRX37	1	1.53161	1.69361	0.802386	1.48158	1.16021
PRX58	1	17.2826	10.1788	4.79737	16.0926	20.1369
PRX8	1	0.226333	0.776986	17.1193	18.9868	16.1644
PRX34	1	2.87838	4.23925	2.31517	0.00718631	0.0663916
PRX52	1	2.55595	3.35419	2.25741	0.0646477	0.254406
PRX36	1	0.637094	0.67701	3.55352	0.341392	0.792399
PRX45	1	2.19526	2.02648	3.83491	3.105	6.91148
PRX75	1	5.55713	13.4597	4.12913	3.04617	6.98654
PRX39	1	0.906378	0.824683	0.817714	0.514891	1.13329
PRX32	1	12.8788	30.7889	4.67018	2.8269	3.50831
PRX21	1	2.28563	4.40156	3.8964	136.703	274.381
PRX72	1	14.0749	79.4975	69.4754	63.5348	106.878
PRX33	1	14.8656	7.70115	2.20897	4.42161	8.46793
PRX70	1	14.1226	11.4076	2.12129	17.0029	28.5469
PRX40	1	0.0605926	0.105016	1.38241	0.0573019	0.470066
PRX57	1	2.52317	3.10949	0.38216	0.0783908	0.188374
PRX43	1	9.4845	1.87364	1.07001	1.29723	1.93851
PRX56	1	5.6701	3.81219	3.88334	3.75453	1.51367
PRX11	1	0.495122	0.155238	0.161766	0.0491944	0.135229
PRX9	1	0.061363	0.0113199	0.00369117	0.00280177	0.00546797
PRX76	1	0.0967769	0.0291873	0.00458143	0.00301986	0.0100977
PRX73	1	0.130632	0.0167113	0.00403383	0.00145854	0.00463987
PRX66	1	0.686301	0.282498	0.912653	0.246872	0.225491
PRX59	1	0.290239	0.217523	0.0671975	0.90426	0.792409
PRX29	1	1.94405	3.37666	0.629799	0.686385	0.952836
PRX74	1	1.78876	0.433521	2.38022	2.29692	4.10361
PRX54	1	0.386525	0.941191	1.39502	2.41386	3.04528
PRX55	1	0.632842	0.0294176	1.97751	1.78082	0.0371498
PRX53	1	8.28512	7.86168	5.62352	8.50494	20.4131
PRX13	1	0.927256	0.481445	1.7608	3.25564	3.16899
PRX64	1	7.45279	8.04205	3.96092	9.72805	4.7879
PRX71	1	10.4114	37.4044	23.4628	27.18	34.8408
PRX12	1	1.91481	0.506454	1.4826	0.816859	0.926173
PRX65	1	0.764342	1.05469	59.3414	19.3398	12.0138
PRX42	1	0.962752	1.68697	0.987241	0.839068	1.28972
PRX50	1	3.83917	2.55973	1.58213	4.15186	5.06844
PRX10	1	5.80434	8.17372	4.94209	167.097	34.3458
PRX62	1	5.56072	5.08671	2.73848	7.57466	10.5837
PRX61	1	29.2927	7.75627	3.07399	3.4296	3.1139
PRX38	1	1.32303	2.38538	4.725	1.48756	2.63314
PRX60	1	20.1596	6.96581	2.97506	5.85816	2.00939
PRX41	1	5.16989	4.05099	3.62785	6.19284	8.12969
PRX31	1	31.5301	12.2551	3.8228	8.02056	9.63937
PRX30	1	11.2903	8.65456	2.43438	4.49049	10.0787
PRX47	1	4.09593	3.55804	1.5374	0.307868	3.45039
PRX63	1	2.05158	2.72184	1.49973	2.37964	2.31202
PRX46	1	4.54754	2.86591	4.15991	3.1322	5.40488
PRX22	1	11.7479	3.77273	3.58261	3.25728	3.38105
PRX24	1	0.437856	0.373533	3.37444	57.9403	157.193
PRX28	1	0.702061	1.27397	1.08096	1.47336	1.04269
PRX27	1	111.051	45.858	2375.95	14217.4	11436.4
PRX26	1	2.68219	1.73852	2.05606	2.74404	2.70764
PRX49	1	2.96414	6.57919	3.46053	47.7215	16.5305
PRX25	1	0.69208	31.638	2500.57	16052	7869.23
PRX23	1	7.26991	5.4822	24.5059	3.66808	3.79244
PRX44	1	47.3381	61.925	545.83	52.8451	154.685
PRX14	1	4.91089	3.99016	72.8112	27.6582	8.47991
PRX15	1	6.22919	4.11744	2.52152	15.0696	5.23443
PRX16	1	2.88927	2.47332	3.59467	5.07881	4.92746
PRX20	1	2.351	18.0711	27.6498	0.204108	17.8134
PRX19	1	27.549	109.953	216.642	7.07159	117.472
PRX18	1	14.6293	94.4212	201.592	10.6232	115.81
PRX17	1	24.7428	46.334	268.766	6.90302	228.878
PRX69	1	2.25675	23.9718	3.50824	3.33925	4.22046
PRX67	1	26.3892	29.9996	18.4533	70.2181	78.6816
PRX68	1	2.59662	13.8368	1.94783	2.34022	1.37044
PRX3	1	1.53908	0.795515	0.448203	0.764294	0.267987
PRX1	1	2.65067	3.87758	0.930487	1.38364	2.5708
PRX2	1	1.49222	1.35955	1.13651	1.37455	1.75384
PRX48	1	0.389063	0.112918	0.0991505	0.213718	0.131428
PRX35	1	3.82829	5.27568	10.8467	38.4393	24.5094
PRX51	1	3.54937	4.85941	9.56497	28.4309	11.6458
PRX7	1	1.47284	8.3086	5.73721	98.3498	53.7412
PRX4	1	0.741023	1.22472	0.453868	0.470818	1.36705
PRX5	1	0.841643	2.26326	4.46031	7.34926	0.304263
PRX6	1	7.87812	2.09119	4.69539	2.96376	4.58537
